# Supplementary material for: Structure-Activity Relationships of Holothuroid’s Triterpene Glycosides and Some In Silico Insights Obtained by Molecular Dynamics Study on the Mechanisms of Their Membranolytic Action
Source: Mar Drugs. 2021 Oct 25;19(11):604. doi: 10.3390/md19110604 (PMC8625879; doi:10.3390/md19110604)
Supplement: Supplementary file 1 [file marinedrugs-19-00604-s001.zip]

Archive with 6 entries (6 files):
- figure S1.jpg
- figure S2 A corp.jpg
- figure S2 Bcorp.jpg
- figure S2 Ccorp.jpg
- figure S2 D.jpg
- marinedrugs-141267 - supplementary.pdf
